# Supplementary material for: A Strategy to Replace the Mouse Bioassay for Detecting and Identifying Lipophilic Marine Biotoxins by Combining the Neuro-2a Bioassay and LC-MS/MS Analysis
Source: Mar Drugs. 2018 Dec 12;16(12):501. doi: 10.3390/md16120501 (PMC6315780; doi:10.3390/md16120501)
Supplement: Supplementary file 1 [file marinedrugs-16-00501-s001.zip]

Archive with 3 entries (3 files):
- S1.jpg
- S2.jpg
- Table S3.docx
